# Supplementary material for: Cardioprotective effects of lixisenatide in rat myocardial ischemia-reperfusion injury studies
Source: J Transl Med. 2013 Mar 28;11:84. doi: 10.1186/1479-5876-11-84 (PMC3637243; doi:10.1186/1479-5876-11-84)
Supplement: Additional file 1 — List of specific Taqman primers used in the micro-fluidic card analysis. [file 1479-5876-11-84-S1.xls]

## Sheet: Lixisenatide MFC gene list
ID	Entrez Gene Name	Taqman Assay ID
Ace	angiotensin I converting enzyme (peptidyl-dipeptidase A) 1	Rn00561094_m1
Ace2	angiotensin I converting enzyme (peptidyl-dipeptidase A) 2	Rn01416293_m1
Actn2	actinin, alpha 2	Rn01470228_m1
Ambra1	autophagy/beclin-1 regulator 1	Rn00572384_m1
Anxa2	annexin A2	Rn00571516_m1
Aplnr	apelin receptor	Rn00580252_s1
Atg12	ATG12 autophagy related 12 homolog (S. cerevisiae)	Rn01491906_g1
Atg16l1	ATG16 autophagy related 16-like 1 (S. cerevisiae)	Rn01400301_m1
Atg16l2	ATG16 autophagy related 16-like 2 (S. cerevisiae)	Rn01510232_m1
Atg2a	ATG2 autophagy related 2 homolog A (S. cerevisiae)	Rn01451522_m1
Atg3	ATG3 autophagy related 3 homolog (S. cerevisiae)	Rn00471287_m1
Atg4b	ATG4 autophagy related 4 homolog B (S. cerevisiae)	Rn01427116_m1
Atg4c	ATG4 autophagy related 4 homolog C (S. cerevisiae)	Rn01433067_m1
Atg5	ATG5 autophagy related 5 homolog (S. cerevisiae)	Rn01767063_m1
Atg7	ATG7 autophagy related 7 homolog (S. cerevisiae)	Rn01492725_m1
Atg9a	ATG9 autophagy related 9 homolog A (S. cerevisiae)	Rn01400691_m1
Bad	BCL2-associated agonist of cell death	Rn00575519_m1
Bak1	BCL2-antagonist/killer 1	Rn00587491_m1
Bax	BCL2-associated X protein	Rn02532082_g1
Bcl2l1	BCL2-like 1	Rn00437783_m1
Bdkrb1	bradykinin receptor B1	Rn00597384_m1
Bdkrb2	bradykinin receptor B2	Rn02064589_s1
Becn1	beclin 1, autophagy related	Rn00586976_m1
Bnip3	BCL2/adenovirus E1B 19kDa interacting protein 3	Rn00821446_g1
Casp6	caspase 6, apoptosis-related cysteine peptidase	Rn00669368_g1
Casp8	caspase 8, apoptosis-related cysteine peptidase	Rn00574069_m1
Cd14	CD14 molecule	Rn00572656_g1
Cfl1	cofilin 1 (non-muscle)	Rn01501422_g1
Ckmt2	creatine kinase, mitochondrial 2 (sarcomeric)	Rn01493732_m1
Cnn3	calponin 3, acidic	Rn01521618_m1
Col3a1	collagen, type III, alpha 1	Rn01437681_m1
Ctsa	cathepsin A	Rn01424035_g1
Ctsb	cathepsin B	Rn00575030_m1
Ctsd	cathepsin D	Rn00592528_m1
Ctsh	cathepsin H	Rn00564052_m1
Ctsk	cathepsin K	Rn00580723_m1
Dapk1	death-associated protein kinase 1	Rn01442011_m1
Ddr1	discoidin domain receptor tyrosine kinase 1	Rn00432253_m1
Dram2	DNA-damage regulated autophagy modulator 2	Rn01521572_g1
Dsp	desmoplakin	Rn01434648_m1
Fadd	Fas (TNFRSF6)-associated via death domain	Rn00596168_m1
Fas	Fas (TNF receptor superfamily, member 6)	Rn00685720_m1
Gabarapl1	GABA(A) receptor-associated protein like 1	Rn01748936_m1
Glb1	galactosidase, beta 1	Rn01403379_m1
Gusb	glucuronidase, beta	Rn00566655_m1
Hexb	hexosaminidase B (beta polypeptide)	Rn01493909_m1
Hprt1	hypoxanthine phosphoribosyltransferase 1	Rn01527840_m1
Ifna4	interferon, alpha 16	Rn01400027_g1
Ifng	interferon, gamma	Rn00594078_m1
Igf1	insulin-like growth factor 1 (somatomedin C)	Rn00710306_m1
Igf2r	insulin-like growth factor 2 receptor	Rn01636937_m1
Lamp1	lysosomal-associated membrane protein 1	Rn00689219_m1
Lamp2	lysosomal-associated membrane protein 2	Rn00567053_m1
Lnpep	leucyl/cystinyl aminopeptidase	Rn00592103_m1
Lxn	latexin	Rn00581359_m1
M6pr	mannose-6-phosphate receptor (cation dependent)	Rn01748805_g1
Man1a2	mannosidase, alpha, class 1A, member 2	Rn01534395_m1
Mme	membrane metallo-endopeptidase	Rn00561572_m1
Mmp2	matrix metallopeptidase 2 (gelatinase A, 72kDa gelatinase, 72kDa type IV collagenase)	Rn01538170_m1
Mrgprf	MAS-related GPR, member F	Rn01479620_m1
Mt1a	metallothionein 1E	Rn00821759_g1
Neu1	sialidase 1 (lysosomal sialidase)	Rn00580540_m1
Nexn	nexilin (F actin binding protein)	Rn01538871_m1
Nfib	nuclear factor I/B	Rn01764854_m1
Nppa	natriuretic peptide A	Rn00561661_m1
Nppb	natriuretic peptide type B	Rn00676450_g1
Pcolce	procollagen C-endopeptidase enhancer	Rn00570318_m1
Pdk4	pyruvate dehydrogenase kinase, isozyme 4	Rn00585577_m1
Pkn2	protein kinase N2	Rn01522471_m1
Pla2g4a	phospholipase A2, group IVA (cytosolic, calcium-dependent)	Rn00591916_m1
Pln	phospholamban	Rn01434045_m1
Postn	periostin, osteoblast specific factor	Rn01494627_m1
Psen1	presenilin 1	Rn00569763_m1
Psmc4	proteasome (prosome, macropain) 26S subunit, ATPase, 4	Rn00821605_g1
Ptprf	protein tyrosine phosphatase, receptor type, F	Rn00570419_m1
Rcan1	regulator of calcineurin 1	Rn00596606_m1
Rgs19	regulator of G-protein signaling 19	Rn00572243_m1
Ripk1	receptor (TNFRSF)-interacting serine-threonine kinase 1	Rn01757369_m1
Rps6kb1	ribosomal protein S6 kinase, 70kDa, polypeptide 1	Rn01752212_m1
S1pr1	sphingosine-1-phosphate receptor 1	Rn02758712_s1
Serpina1	serpin peptidase inhibitor, clade A (alpha-1 antiproteinase, antitrypsin), member 1	Rn00574670_m1
Serpine1	serpin peptidase inhibitor, clade E (nexin, plasminogen activator inhibitor type 1), member 1	Rn01481341_m1
Snca	synuclein, alpha (non A4 component of amyloid precursor)	Rn00569821_m1
Sqstm1	sequestosome 1	Rn00709977_m1
Tac2	tachykinin 3	Rn00569758_m1
Tgm2	transglutaminase 2 (C polypeptide, protein-glutamine-gamma-glutamyltransferase)	Rn00571440_m1
Timp1	TIMP metallopeptidase inhibitor 1	Rn01430875_g1
Timp2	TIMP metallopeptidase inhibitor 2	Rn00573232_m1
Tm9sf1	transmembrane 9 superfamily member 1	Rn01489190_m1
Tnfsf10	tumor necrosis factor (ligand) superfamily, member 10	Rn00686175_m1
Tnnt2	troponin T type 2 (cardiac)	Rn00562059_m1
Tuba1a	tubulin, alpha 1a	Rn01532518_g1
Actb	actin, beta	Rn00667869_m1
B2m	beta-2-microglobulin	Rn00560865_m1
Gapdh	glyceraldehyde-3-phosphate dehydrogenase	Rn99999916_s1
