# Supplementary material for: Cardioprotective effects of lixisenatide in rat myocardial ischemia-reperfusion injury studies
Source: J Transl Med. 2013 Mar 28;11:84. doi: 10.1186/1479-5876-11-84 (PMC3637243; doi:10.1186/1479-5876-11-84)
Supplement: Additional file 2 — Expression analysis of 93 selected genes at the end of chronic treatments after MI. Normalized abundance data are given for each treatment and two different heart regions. Slices of the septum served to determine expression in no-infarct-region. Slices from the infarcted left ventricular region contain mainly infarcted area. This file also contains a comparision of up- and downregulated genes between treatments and compared to the placebo group. Only genes are shown with a p-value of p<0.05. The upper part consisted of infarcted area, the lower of non-infarcted area. Upregulation <1.5 fold is indicated by an underlying orange colour. Down-regulations >1.5 fold are shaded blue. [file 1479-5876-11-84-S2.xls]

## Sheet: Abundance
normalised abundances are given		abundance is defined as:		A = 10^((40-c(t)/3,5)		c(t) determined as threshold value PCR
samples in columns
genes in rows
housekeeping (normalising) genes with green background (Actb, B2m, Gadph)
	1.sham.NIR	2.sham.NIR	3.sham.NIR	4.sham.NIR	5.sham.NIR	6.sham.IR	7.sham.IR	8.sham.IR	9.sham.IR	10.sham.IR	21.placebo.NIR	22.placebo.NIR	23.placebo.NIR	24.placebo.NIR	25.placebo.NIR	26.placebo.IR	27.placebo.IR	28.placebo.IR	29.placebo.IR	30.placebo.IR	71.ramipril.NIR	72.ramipril.NIR	73.ramipril.NIR	74.ramipril.NIR	75.ramipril.NIR	76.ramipril.IR	77.ramipril.IR	78.ramipril.IR	79.ramipril.IR	80.ramipril.IR	91.lixi.NIR	92.lixi.NIR	93.lixi.NIR	94.lixi.NIR	95.lixi.NIR	96.lixi.IR	97.lixi.IR	98.lixi.IR	99.lixi.IR	100.lixi.IR
Ace	15.8112	16.2361	15.7087	16.2401	16.4667	15.9634	16.3005	16.6513	16.6506	15.8831	16.0442	15.8319	16.245	16.7813	16.393	16.9088	16.7602	16.388	16.8288	16.6025	15.8261	16.1612	16.1696	16.1264	16.417	16.9762	16.6923	16.5412	17	16.5112	16.2772	16.3034	16.1318	15.3674	15.7632	16.9409	16.5954	16.7922	16.847	16.9351
Actb	22.9134	23.1718	23.1905	23.9383	22.976	22.824	22.7412	23.1608	23.6707	22.99	23.0096	23.2991	23.4119	24.4447	23.9422	23.7854	23.8162	23.7706	24.2313	24.5054	23.2045	23.2515	23.1332	23.0826	23.1332	23.7798	23.8088	23.4888	23.4448	23.5867	23.2533	22.9966	23.0708	22.8263	23.1983	23.3682	23.5755	23.7099	23.5973	23.6448
Actn2	22.6611	22.7913	23.232	22.2859	22.8066	22.7367	22.8843	23.074	22.2989	22.7062	22.6388	22.9088	22.9939	22.076	22.5381	21.8683	22.0636	22.2872	22.4334	21.9848	22.8499	23.1714	23.2327	23.0279	22.8184	21.7662	22.2265	22.3634	22.2242	22.2039	22.9245	23.2284	23.3047	22.81	22.6171	21.9238	22.7403	22.2233	22.0359	21.6745
Ambra1	17.6549	18.1379	17.9289	17.9745	17.852	17.9378	18.0421	18.3375	17.8774	18.2556	17.8718	17.8238	18.2555	18.084	18.0287	18.0246	18.4862	18.7686	18.3642	17.8597	18.1676	18.0811	18.1868	18.3947	18.5358	18.8862	18.2348	19.2633	18.9681	18.4839	18.6751	17.8904	18.7765	18.1918	18.4586	19.4696	18.9529	19.3723	19.0561	18.8461
Anxa2	18.1856	18.2938	17.833	18.5844	18.2278	18.2554	17.6523	17.9862	18.7859	17.7884	18.4093	18.0949	18.3304	19.7063	18.4108	19.3654	18.6459	19.1936	19.4452	18.9434	18.3477	18.2607	18.2089	18.5856	18.104	19.2172	19.5281	19.3761	19.5429	18.6514	18.9715	17.9142	17.6525	17.5772	18.6433	19.1172	19.0877	18.8778	18.9523	19.1339
Aplnr	21.049	20.5061	21.0255	20.2658	20.175	21.2469	20.9646	21.5618	20.7956	20.8215	20.6919	20.7589	21.3349	20.3799	20.8695	20.2603	20.8007	20.7939	21.2471	19.9837	21.4107	21.7606	21.096	20.3409	20.7548	21.1053	20.9603	21.0603	20.8066	20.3143	21.5026	20.2619	21.3979	21.2451	21.8797	21.0038	20.2263	21.0295	21.1526	20.6297
Atg12	17.0685	17.3876	17.3978	17.4361	16.9986	17.2736	17.6129	17.7781	17.2576	17.2897	17.9091	17.3217	17.3395	16.3385	16.6293	16.8998	17.3858	17.0814	17.0577	16.5975	17.2652	17.2536	18.0487	17.5252	17.0496	17.1722	17.1925	17.7157	17.6455	17.3215	17.7303	17.2486	17.126	16.7915	16.6099	17.0339	17.365	16.4761	16.8223	16.7856
Atg16l1	17.0787	17.5757	17.5368	17.218	17.4165	17.287	16.9769	17.5499	17.0082	17.3391	17.6551	17.2499	17.5819	17.0387	17.1598	16.9513	17.0507	16.898	17.2613	16.6228	17.3525	17.669	17.673	17.4607	17.2183	17.2462	16.8096	17.0055	16.944	17.0008	17.6802	17.4915	17.6322	17.3191	17.4918	16.7326	17.1201	16.6544	17.0841	17.0862
Atg16l2	14.1382	14.18	14.6327	14.5432	14.5014	13.7462	13.5051	14.3118	14.2956	13.9884	13.5709	13.92	14.3842	14.1118	14.1825	14.2441	13.9148	14.5136	14.3233	14.4223	14.1682	13.9337	14.5829	14.5296	14.2177	14.334	14.2376	14.2837	13.9866	14.3494	14.8938	14.3629	14.3404	13.6565	13.8969	13.7835	13.9531	14.0788	13.7423	14.5687
Atg2a	16.3794	16.9725	16.8383	16.0756	16.8037	16.5392	16.7049	16.7386	16.6897	16.4762	16.7939	16.6463	16.8257	16.1189	16.5065	16.147	16.1713	16.272	16.2283	15.8714	16.3411	16.616	17.153	16.635	16.2227	15.8088	16.2606	16.3599	16.1408	16.1252	16.6136	16.8188	16.617	16.4708	16.4684	15.8421	16.0364	15.6526	15.9221	15.8179
18S	15.4389	15.8653	16.1988	15.827	15.5987	15.5464	15.3316	16.1945	15.4307	15.4269	15.9404	15.2243	15.8508	15.2605	15.8455	15.6381	15.3612	15.0107	15.3986	15.554	15.0821	15.874	15.4383	15.8487	15.538	13.8217	15.7416	12.8815	13.4558	15.4759	15.6464	15.5166	14.6019	14.6338	14.1093	11.2794	13.385	14.2643	11.747	14.4788
Atg3	16.6913	17.4048	17.2974	17.5437	17.1778	17.5899	17.0657	17.7119	17.2885	17.5665	17.3631	16.8612	17.2438	16.7553	17.0225	17.3882	17.3611	17.5165	17.5043	17.295	17.2641	17.4471	17.2015	17.6132	17.0078	17.7739	17.2111	17.6991	17.4618	17.4375	17.4902	17.0214	17.4825	17.0136	17.208	17.3223	17.218	16.8473	17.5365	17.468
Atg4b	15.3602	15.9935	15.7001	15.8755	16.18	15.6362	15.4971	16.0151	15.1684	15.8932	15.7309	15.4479	15.8915	15.4046	14.7831	15.2341	15.3805	15.1338	15.5118	15.3024	15.3918	15.5227	15.7669	15.8349	15.7138	15.3808	15.6657	15.4988	15.2891	15.7656	16.0245	15.4035	15.782	15.3451	15.535	15.1017	15.3369	14.4621	15.1712	15.2947
Atg4c	15.0594	16.0149	15.5104	15.194	14.7504	15.2397	15.8164	15.6988	15.2475	15.5898	15.2056	15.0522	15.3583	15.0874	14.7741	15.3326	14.6859	14.8594	14.9777	14.9468	15.0455	15.373	15.3309	15.3768	15.1215	15.1969	15.6675	15.053	14.8798	15.0951	15.5615	15.2614	15.4135	14.9385	14.5229	14.5499	14.6603	14.7965	14.8015	14.8563
Atg5	16.2167	16.6804	16.452	16.4954	16.5107	16.4692	16.4181	16.8163	16.3104	16.2445	16.4546	16.5672	16.6063	16.2164	16.5475	16.1016	16.4375	16.1657	16.468	16.0981	16.0786	16.5857	16.768	16.9435	16.3223	16.7134	16.0794	16.6237	16.1525	16.4481	16.5749	16.1881	16.3343	15.5891	16.1042	16.1605	16.3007	15.7382	16.1132	15.8942
Atg7	15.0797	15.752	15.6127	16.044	16.2416	15.535	14.9923	15.9943	15.5078	16.1894	15.7134	15.6975	15.8876	15.5551	15.8221	15.826	15.827	15.6865	15.536	15.7059	15.42	15.3704	15.5491	15.3468	15.5048	15.5543	15.5526	15.3439	15.3929	15.8139	16.0356	14.9253	15.4693	15.0421	15.1538	15.0078	15.2236	14.6285	15.2434	15.5218
Atg9a	16.733	17.0121	17.3435	16.9995	17.096	16.6993	16.8378	17.4707	17.0488	17.068	17.1225	16.95	17.1567	16.4137	16.4847	16.7425	16.6775	16.689	16.5503	16.3735	16.9553	17.1399	17.6262	17.4249	17.3209	16.5343	16.743	17.1911	17.007	17.1032	17.4759	17.2668	17.4933	17.4383	16.7278	16.9469	17.3891	16.1437	16.9848	16.9007
B2m	25.4477	24.908	24.6257	24.7936	25.0507	25.5161	25.0299	25.0336	24.8515	25.3762	25.0389	25.3476	25.0864	24.8269	25.0414	25.0056	25.5903	25.384	25.1594	24.9767	25.4015	25.0722	24.7642	25.2691	24.9592	25.6773	25.0054	25.5465	25.6364	25.1538	25.4024	24.7441	25.287	24.9861	25.8026	25.9377	25.5308	25.9134	25.6399	25.5632
Bad	16.6001	17.0283	17.0535	16.9966	17.0903	16.4546	16.6503	17.2061	16.946	17.0486	16.9153	16.8677	16.9368	17.0759	16.5484	17.0049	16.585	16.8586	16.8547	16.86	17.1586	16.5636	17.2998	16.9913	17.0158	17.0237	17.1806	16.8931	16.9202	17.1093	17.1801	17.02	16.9567	17.0577	16.7635	16.878	16.6347	16.807	16.9939	17.0462
Bak1	16.9678	17.2252	17.2037	17.8122	17.5114	17.3939	17.225	17.5977	17.2594	17.4201	17.5394	17.5105	17.5207	17.6788	17.624	17.7861	17.8193	17.8893	17.8124	17.4778	17.7346	17.6146	17.4711	17.8281	17.3283	18.089	17.7811	18.2206	17.9857	17.7255	17.8285	17.2135	17.6128	17.3812	17.7797	17.897	17.9183	17.9063	17.7984	18.1229
Bax	17.5908	17.9208	17.89	17.885	17.6947	17.5221	17.7626	17.814	17.9408	17.4982	17.7077	17.795	18.1957	18.1653	18.1404	18.1715	17.9963	18.3157	18.0358	17.9565	17.7373	17.8346	17.8235	17.9142	17.8754	17.9312	17.9934	17.8674	17.9363	17.9883	18.0592	17.7544	17.9169	17.6731	18.173	17.8395	18.0813	18.283	17.7879	18.097
Bcl2l1	18.2462	18.652	18.0742	17.9805	18.822	18.2903	18.7626	18.3032	18.0586	18.8521	18.4532	18.352	18.0977	18.0198	18.1262	18.3969	18.0734	17.925	18.1726	18.0068	18.1493	17.9833	18.4166	18.9774	18.7192	18.0697	17.9283	18.3385	18.8923	18.6531	18.1542	19.0192	18.7259	18.0171	18.4626	18.1066	18.8714	18.5551	18.2019	18.2696
Bdkrb2	12.9852	13.0908	11.4155	13.4708	13.1274	12.752	12.0692	13.2513	11.1658	12.0145	12.3338	13.4136	11.1675	13.0937	12.6524	13.4701	13.0092	13.8414	12.8852	12.7942	13.0899	12.8181	12.8251	13.4648	12.7736	14.2224	12.9277	14.3236	13.9768	12.9441	13.2329	12.1181	13.5486	12.2184	13.3433	14.1907	13.7526	14.1735	14.2065	13.5382
Bdkrb1	10.2482	11.0388	9.6223	8.8996	10.1307	9.9423	12.412	8.4548	7.5711	8.7465	8.6525	8.6705	10.1422	10.5555	7.8418	9.882	9.5396	12.7713	10.4598	9.0736	10.9251	9.2231	12.144	11.3339	9.8905	10.7238	10.2988	11.7309	11.2283	9.1155	10.0952	9.6457	11.9493	11.3628	12.109	12.0288	11.5717	14.8958	11.5715	11.484
Becn1	16.3458	16.9815	17.0617	16.7784	16.8001	16.509	16.434	16.9625	16.5179	16.6746	16.8798	16.7389	16.7612	16.483	16.6335	16.6732	15.9486	16.2629	16.3055	16.336	16.4288	16.673	16.8785	16.8526	16.899	15.9108	16.7198	15.9952	15.9904	16.4926	16.7606	16.8364	16.3241	16.645	15.9697	15.8246	15.9915	15.811	15.7556	16.078
Bnip3	20.7681	21.0327	21.0032	20.5771	20.7375	21.0162	21.0368	21.3484	20.6057	21.2464	21.1219	21.0721	21.3786	20.7392	20.7758	20.573	20.2605	20.4294	21.1069	20.1164	21.0032	21.1396	21.5078	21.4347	21.331	19.9975	20.1483	20.6871	20.5257	20.8769	21.4419	21.5211	21.5049	21.0638	21.0943	20.0998	20.6177	20.7991	20.3724	20.5314
Casp6	14.095	14.1819	14.3052	14.1323	13.9864	13.9594	13.6896	14.1771	13.9711	13.6327	13.9422	13.6961	13.941	13.967	13.3849	13.9474	13.7393	13.3796	13.6309	13.9154	13.8556	13.8101	14.7064	13.8746	14.5829	13.7933	14.1185	13.8054	13.3609	14.1554	13.5184	14.1231	13.7609	13.3542	13.7931	12.9234	12.9361	13.1532	13.2826	14.1038
Casp8	14.3801	14.5539	14.3169	14.2561	15.1303	15.281	14.4073	14.4828	15.1143	14.5438	14.4748	14.9614	14.9442	14.3789	14.6584	14.8626	15.0524	15.1864	14.9899	14.8478	14.5821	14.628	14.3232	13.94	15.1401	15.2118	14.7109	14.8913	15.4747	14.9581	14.753	14.5451	14.5625	14.4713	15.43	15.2844	15.1948	15.3398	15.7022	15.658
Cd14	15.1878	15.8095	14.7089	16.1212	15.3093	15.496	15.472	15.3879	16.6621	15.6751	15.512	15.7147	15.5417	17.4488	16.789	17.4367	16.8689	17.3745	17.0583	17.3597	16.364	15.4258	15.3418	16.1885	16.2791	17.7927	17.5849	17.7614	17.611	17.1003	16.301	14.8421	16.0577	15.4985	16.4692	17.904	17.836	18.2539	18.057	17.4865
Cfl1	21.4742	20.7965	21.0142	21.2088	20.8222	21.6554	20.6881	21.332	21.2491	20.8146	20.6375	21.419	21.0793	21.4875	21.1236	21.2769	21.9499	21.0149	21.6034	21.4248	21.1611	21.1705	21.1345	21.1482	20.7451	21.4789	21.4997	21.6	21.4331	21.1239	21.9542	20.631	21.4409	20.9716	21.3687	22.0436	20.9622	21.7384	21.6093	21.6117
Ckmt2	24.6416	24.6784	24.7979	23.7329	24.5058	25.1345	24.9063	25.083	23.873	25.0018	24.9596	24.2144	24.5521	23.1716	23.9152	23.9533	23.7087	23.8441	23.7994	23.1713	24.6345	24.8196	25.1928	24.9045	24.4311	23.8121	23.666	24.828	24.2919	24.0502	24.4959	24.7515	25.22	24.7412	24.5228	23.8258	23.9525	24.1974	24.148	23.4882
Cnn3	19.2106	19.2529	18.8872	19.3259	19.1585	19.4318	18.9728	19.1878	19.6475	19.2833	18.9774	19.3833	19.1644	19.8381	19.2392	19.6338	19.5855	19.7935	19.7066	19.6684	19.0722	19.0168	19.0801	19.1506	19.2148	19.7188	19.8541	19.6963	19.9844	19.5416	19.2422	18.9022	19.2199	19.1992	19.6995	19.538	20.0365	19.4646	19.9253	20.0583
Col3a1	21.2911	22.2847	23.5923	23.4772	22.3647	21.2176	22.1493	23.7581	23.6863	21.9738	21.4059	22.4448	22.0773	24.6703	22.0294	24.056	23.9797	24.4746	24.5551	23.4172	24.795	21.7782	21.1957	22.7871	24.8959	25.8432	24.7473	23.9271	25.4699	25.663	22.2375	21.4193	22.2245	22.4352	22.6994	23.8913	24.8883	25.2297	25.2232	24.4698
Ctsa	18.6572	19.1382	18.8429	19.0774	18.8941	18.7132	18.6458	18.8776	19.1103	18.7131	18.7289	18.8365	19.3081	19.4365	19.0861	19.3609	19.1895	19.3409	19.2004	19.2985	18.6032	18.7142	19.0496	19.2973	18.9515	19.1216	19.2608	19.4531	19.3193	19.3419	19.1193	18.7152	18.8325	18.4823	18.562	19.2959	19.2129	19.3676	19.1614	19.1983
Ctsb	21.5754	22.0065	21.8611	22.0484	21.7822	21.6127	21.9948	21.9633	22.2909	21.4852	21.5902	21.742	21.8202	22.2852	21.7711	22.2405	22.062	22.6133	22.0901	22.2766	21.783	21.725	22.0704	21.7804	22.0756	22.2673	22.4578	22.5702	22.4666	22.4201	22.0036	21.6206	21.7385	21.6879	21.6786	22.4038	22.462	22.4248	22.6324	22.5385
Ctsd	21.2097	21.6598	21.7196	21.3745	21.2749	21.5838	21.4413	21.7779	21.3539	21.2281	21.1262	21.1022	21.3678	21.0442	21.0646	21.0581	21.0584	21.153	21.1322	21.1937	21.1996	21.4455	21.5924	21.5257	21.2954	21.1566	21.3599	21.2863	21.2508	21.2788	21.6061	21.1998	21.4399	21.1287	21.2364	20.9705	20.9309	20.7073	20.9648	21.1744
Ctsh	18.0681	18.4939	18.191	18.7355	18.48	17.9621	17.8603	18.4524	18.6421	18.3295	18.3993	18.3224	18.7875	18.7769	18.7886	19.0536	19.0281	19.1846	18.7394	18.8373	18.4163	18.603	18.2841	18.7741	18.7032	19.101	19.1628	18.9295	19.0912	19.0546	19.0302	18.3753	18.871	18.3588	18.8505	19.2556	19.183	19.2661	19.2494	19.434
Ctsk	15.0261	15.6909	15.3735	15.7061	15.9109	15.267	15.1106	15.5774	16.8755	15.1353	15.1237	15.3627	16.0279	17.0855	16.486	17.0838	16.86	17.3227	16.8986	17.0239	15.885	15.6287	14.91	15.7648	15.8778	17.0898	17.2442	17.1487	17.2925	16.896	16.2151	14.6884	15.6146	15.0608	16.18	17.392	17.3648	17.3475	17.5876	17.5053
Dapk1	17.904	18.0553	17.7289	17.8946	17.7422	17.9625	17.8227	18.3943	18.4419	17.7282	17.9612	17.6906	18.1862	18.134	17.8941	18.5087	18.5535	18.8462	18.433	18.1918	18.3156	17.9754	17.5519	18.1568	18.2174	19.0309	18.5467	18.7336	18.7591	18.53	18.3965	17.5765	18.4108	17.6789	18.4168	18.9045	18.9772	18.7452	18.9847	18.8239
Ddr1	17.0761	17.3953	17.1894	17.5949	17.0765	16.9999	16.8736	17.3549	17.3926	17.0366	17.2585	17.6802	17.7364	17.9878	17.8516	17.129	17.3205	17.6427	17.9899	17.5898	17.235	16.8189	17.718	17.7006	17.3658	16.9064	17.486	17.2654	17.2362	17.2958	17.7229	17.2197	17.6718	17.0901	17.4968	16.9836	17.2925	17.0391	17.047	17.4261
Dram2	16.3919	17.0748	17.2502	16.713	17.1203	16.5947	16.8281	17.0346	16.5352	16.9698	16.8824	16.4169	16.8022	16.606	16.3117	16.6817	16.1515	16.2025	16.1824	16.3272	16.3085	16.7121	16.9206	17.618	16.5741	15.8236	16.5378	16.684	16.8251	16.3287	16.7016	16.4955	16.3429	16.5083	15.5442	15.728	15.7824	15.2825	15.6223	16.0091
Dsp	21.8562	22.2762	22.2034	21.7459	22.1505	22.2608	22.2973	22.4153	21.9013	22.3644	22.2502	21.9537	22.1838	21.6317	22.1739	22.0444	21.8046	21.743	22.3172	21.5247	22.0521	22.2105	22.2167	22.2734	22.1699	21.6249	21.7575	21.9122	21.9916	22.0473	22.4543	22.1529	22.3699	22.2874	22.2398	21.8425	21.8543	22.0463	21.9351	21.6245
Fadd	15.7634	16.1269	16.0431	16.0329	15.943	16.0437	16.2189	16.1864	15.7544	16.0119	15.4756	16.0691	16.0352	15.3648	15.527	15.9307	15.9209	15.7667	15.8763	15.3987	16.1224	16.3291	16.3667	16.235	16.0688	15.9695	15.7331	15.5984	15.6958	16.2523	16.3763	16.1175	16.4565	16.2113	16.1036	15.4839	15.6231	15.2955	15.5882	15.6396
Fas	15.6489	15.9169	15.7046	15.837	15.8849	16.1476	15.6601	16.2422	15.9273	15.8268	15.7091	15.9279	16.1205	16.1587	16.605	16.3097	16.5327	16.4977	16.7294	16.3107	16.2134	16.4516	16.0534	15.756	15.8204	17.1762	16.3101	16.9704	16.6704	15.9477	16.3734	15.3286	16.3754	16.0067	16.8391	17.0547	16.8723	17.4263	17.0024	16.834
Gabarapl1	19.0873	19.2858	19.43	19.2774	19.2477	19.5069	19.2587	19.5131	19.3344	19.3644	19.1278	19.5427	19.7066	18.9515	18.9339	19.157	19.5341	19.6395	19.1715	19.1396	19.2156	19.1518	19.6861	19.262	19.5108	19.287	19.068	19.7601	19.3254	19.3463	19.5546	19.3218	19.7598	19.1284	19.1364	19.5491	19.5185	19.4483	19.2273	19.2468
Gapdh	22.7828	23.1141	23.3971	22.513	23.1467	22.7942	23.3903	22.9906	22.7037	22.7868	23.1276	22.5258	22.6975	22	22.2454	22.4314	21.7795	22.0422	21.847	21.7832	22.5575	22.8639	23.3036	22.8135	23.0959	21.7212	22.4096	22.1349	22.0807	22.4609	22.5105	23.4538	22.8056	23.3567	22.1362	21.832	22.0699	21.5356	21.9332	21.9701
Glb1	16.9245	17.1293	17.2656	17.6407	17.174	16.85	16.7052	17.2372	17.7131	16.9913	16.8725	17.3269	17.5486	17.9977	17.7284	18.0244	17.7068	18.0219	17.8308	18.0083	17.4617	16.9981	17.355	17.389	17.3997	17.8536	18.1739	17.8462	17.9829	17.823	17.5579	17.1915	17.4489	17.0311	17.1496	18.0423	17.8797	18.1773	17.863	18.0164
Gusb	16.6248	16.2227	16.4177	17.165	16.5954	16.6231	16.4348	16.8541	17.3789	16.6504	16.1365	16.3548	16.5204	17.252	16.8555	17.5687	17.4034	17.6255	17.4042	17.7736	16.7849	16.428	16.3802	16.5746	16.6142	17.7512	17.6846	17.8056	17.685	17.3211	16.7198	15.7557	16.581	16.4884	16.7802	17.645	17.389	17.1794	17.8897	17.8175
Hexb	18.8709	18.7302	18.5467	18.9259	18.6364	19.0351	18.7376	19.0212	18.9865	19.021	18.8671	18.5803	18.8803	18.5731	18.5233	18.9609	19.1819	19.2514	19.0201	19.0271	18.9772	18.9755	18.9968	19.347	18.4469	19.5531	19.0902	19.3466	19.3967	19.1225	19.6144	18.5665	19.2311	18.516	18.9275	19.1101	19.6605	19.1101	19.1848	19.5004
Hprt1	20.9215	21.9774	22.2755	21.145	22.1985	21.3737	21.5252	21.7184	21.0418	21.3504	21.8528	21.6169	21.2673	20.8665	20.8881	20.8517	20.6404	20.6197	21.0788	20.4668	21.4058	21.7555	21.8597	21.7016	21.829	20.324	21.1077	20.6038	20.794	21.7578	21.5625	22.1141	21.8685	21.2207	21.0752	20.3603	20.6698	20.7755	20.1244	20.5613
Ifna4;LOC690891	12.436	11.1613	11.3601	11.3958	11.5628	10.2678	12.9153	12.2689	8.59	11.1325	11.3625	11.3656	11.8753	10.8297	11.5004	10.3919	10.7534	14.2478	12.0935	8.9621	12.9293	12.1912	14.5359	11.8952	11.974	12.437	10.1822	12.4719	11.6733	11.503	11.2702	12.2193	12.2607	12.5398	12.8838	12.6853	10.357	15.4364	11.7576	12.8026
Ifng	10.6635	10.5356	9.9029	14.5552	10.716	10.3104	8.2038	9.9669	4.8216	11.0466	10.2959	10.2832	10.782	-0.03	11.8064	9.2626	9.2811	10.159	10.5589	9.6353	10.5611	10.4587	9.5096	0.4893	10.6467	10.1621	9.9028	10.3678	10.1888	9.7696	9.6658	10.07	0.5173	8.7879	10.3313	0.1515	11.0405	12.5723	0.3626	11.1573
Igf1	18.0061	18.1294	17.4969	18.9489	18.1008	17.7871	17.6921	18.2438	19.1354	18.4794	18.3786	17.9864	17.9007	19.2839	17.528	20.2312	19.5228	20.1408	18.596	19.0394	18.1861	18.1031	17.3393	18.1418	18.0597	19.4091	19.9637	19.2464	19.4173	19.2631	18.7305	17.7624	18.6551	17.4973	18.1698	19.2817	19.7134	18.7605	19.0954	20.056
Igf2r	17.8915	18.4176	17.997	18.289	18.7293	18.4456	18.1879	18.4705	18.1704	18.0952	17.8874	17.9622	18.7027	18.3222	19.0722	18.072	18.1131	18.0012	18.5803	17.941	18.5097	18.6605	18.3846	18.5257	18.1426	18.6496	18.328	18.6964	17.8707	18.3217	18.1563	19.1677	18.6075	18.2666	18.3007	17.9025	19.2093	18.2025	18.6687	18.3775
Lamp1	19.9624	20.5025	20.3176	20.2481	20.767	20.382	20.0713	20.4774	20.2911	20.732	20.9093	20.2897	20.3984	20.3258	20.2856	20.9388	20.1694	20.0554	20.226	20.2468	19.8506	20.4426	20.4096	20.6192	20.2323	20.3094	20.3808	20.7169	20.4406	20.6128	20.5817	20.163	20.219	20.1897	20.3066	20.1394	20.3204	20.2459	20.612	20.3147
Lamp2	18.5379	19.0416	19.2506	19.1728	19.1559	18.4455	18.4305	18.9658	19.2473	18.8275	18.9788	18.876	19.0532	18.9681	18.429	18.9106	19.0884	18.8605	18.4896	18.8848	18.6979	18.6627	19.1281	19.1085	18.7115	18.7677	19.2811	18.6166	18.3067	18.8417	18.7964	18.8129	18.4164	18.6779	18.1498	18.3017	18.4858	17.8066	18.5379	18.6984
Lnpep	17.5532	18.2972	18.2386	17.9217	18.1332	18.0085	17.8613	18.543	17.524	18.2624	18.0672	17.7495	18.1357	17.4554	17.4657	17.8015	17.6596	17.6451	17.8317	17.682	17.9224	18.1135	18.4856	18.3538	18.196	18.1915	17.6766	18.6466	18.2372	18.1559	18.2192	18.0842	18.3553	17.6134	17.5071	17.8534	18.1789	18.1345	18.0565	17.5092
Lxn	14.4797	14.88	14.5355	13.725	14.8462	15.0689	14.3903	15.3807	15.885	15.402	14.8752	14.6251	14.9257	14.9782	15.2471	15.6914	15.4139	15.6309	15.6627	15.5848	14.7555	15.3635	14.5729	14.94	14.8263	16.2007	15.3439	16.1266	16.0506	15.7228	15.6084	14.2067	15.4858	14.3719	15.3216	16.8818	16.3866	17.154	16.3647	15.9716
M6pr;RGD1565829	18.6461	19.0304	18.7242	18.4673	19.168	18.5154	18.8215	18.6608	19.2178	18.7781	18.6033	18.6565	18.7837	18.9686	18.3079	19.2252	18.6779	19.2816	18.6668	19.0605	19.0253	18.801	18.83	18.9975	18.9659	19.0757	19.5112	19.0115	19.0011	18.8026	19.0033	18.7469	18.7937	18.673	18.5848	19.042	18.7608	19.1586	18.8565	19.1133
Man1a2	18.1208	18.6247	18.8883	18.5053	18.8454	18.5563	18.3475	18.9146	18.7191	18.6852	18.6991	18.4738	18.5216	18.1703	18.1347	18.3951	18.5407	18.6958	18.3773	18.4186	18.3237	18.6331	18.7489	18.8927	18.256	18.5339	18.3251	18.4783	18.1553	18.6655	18.7671	18.7351	18.5637	18.4775	18.6057	18.1714	18.6988	18.0783	18.7472	18.471
Mme	12.5315	12.6397	13.6326	11.9527	11.1191	12.87	13.2825	13.6127	11.2957	13.1527	12.7695	11.2108	11.5958	11.4966	12.6379	10.8934	10.8625	10.6265	12.7164	11.2009	11.6958	10.7359	12.4453	13.5751	12.1484	10.7331	11.2193	11.4603	12.5168	11.7905	12.785	12.6377	12.6422	12.1966	12.1201	11.0194	12.4818	11.6013	9.2115	11.1099
Mmp2	18.8817	19.3023	18.7235	19.7337	18.9416	18.6848	19.0978	19.0152	19.5614	18.6608	18.6454	18.8324	19.173	20.6916	19.2251	20.4711	20.0887	20.3159	19.9131	20.2293	19.068	18.5785	18.5473	19.3432	19.3499	20.1837	20.5496	19.9313	20.4399	20.0404	19.5415	18.3825	18.8265	18.4182	19.0813	20.1457	20.0603	20.4682	20.1787	20.6551
Mrgprf	16.9121	17.2514	16.5751	17.2574	16.7391	17.0083	16.8774	17.1492	16.7843	16.658	16.8407	16.8541	17.2324	17.53	17.1687	17.5495	17.6926	17.9391	17.7858	17.5828	17.5186	17.1089	17.0237	17.4078	16.9894	18.7308	17.8293	18.6297	18.4257	17.5664	17.2377	16.4522	17.2263	16.9467	17.6475	18.6701	18.4045	18.9535	18.8241	18.1878
Mt1a	16.8717	17.1977	16.9326	17.345	17.799	16.9031	17.1193	17.0646	17.289	18.1029	17.5287	17.8078	18.2798	17.0344	17.0811	17.0572	17.2639	17.6324	16.8745	17.0391	17.4962	17.2434	17.4999	17.5364	17.4198	16.6053	16.6134	17.2705	16.5214	16.7871	17.6329	17.1086	17.3306	17.5361	17.3035	16.725	16.8408	15.8098	16.8599	16.807
Neu1	16.9046	17.2437	16.6986	17.043	17.0292	17.1811	16.9388	17.1282	16.7768	16.9699	17.35	16.8379	16.9219	16.0338	16.415	17.1518	16.5197	16.61	16.2281	16.4655	16.7326	16.6813	16.741	16.8963	16.8654	16.5419	16.5656	16.6736	16.3073	16.9917	16.9212	17.0697	17.1654	16.6182	16.5801	16.2181	17.0232	15.627	16.6742	16.3491
Nexn	20.8318	20.8676	20.9191	20.2867	20.7377	20.8769	20.8477	21.5331	20.2726	21.0642	20.7295	20.7295	21.1415	19.8526	19.7614	20.143	20.7652	20.3368	20.6763	19.538	21.5106	21.3578	21.1055	20.9551	20.7173	20.9079	20.2921	21.4724	20.9173	20.7613	21.4739	20.9458	21.5378	20.9948	21.0797	20.6187	20.9841	20.8678	20.9995	20.5111
Nfib	21.9264	22.1283	22.0573	21.6406	22.0599	22.3335	22.2546	22.5891	22.0538	22.4873	22.1548	21.9296	22.2979	21.7709	21.7976	22.0682	22.2142	22.305	22.3666	21.9886	22.5687	22.5466	22.084	22.1813	22.0484	22.9068	22.2407	22.7422	22.7146	22.0467	22.312	22.2109	22.7592	22.3599	22.7405	22.8828	22.7937	23.1076	22.7731	22.5477
Nppa	19.4832	19.82	19.0623	22.0367	20.1177	21.0902	20.7796	20.8107	24.0726	21.0934	19.873	22.6655	22.5126	23.8843	24.2593	23.3922	23.3444	24.0081	23.433	23.9997	22.8584	21.5197	21.0898	22.2606	23.0437	23.5582	24.2539	23.607	24.0734	23.5209	23.1058	21.7712	21.888	22.2211	22.8637	24.3775	24.9193	24.9582	24.2366	23.5481
Nppb	20.787	20.6258	20.8518	21.3139	21.1319	21.5706	20.9653	21.741	21.8716	21.8583	20.9436	22.0385	21.8709	21.6243	21.8816	22.0258	22.03	22.1478	21.8084	21.6972	21.5423	21.8334	21.2102	21.4827	21.479	21.8332	22.0662	22.043	22.3334	21.6767	21.9002	21.4606	21.7239	21.1688	21.8811	21.9454	22.256	22.3066	21.7105	21.6957
Pcolce	17.7148	17.9369	17.5607	18.6667	17.8956	17.5114	17.574	17.8834	18.8476	17.7847	17.7694	18.038	18.0053	19.464	18.7175	19.6406	18.9755	19.3141	19.0666	19.4246	18.1963	17.6961	17.5743	18.1757	18.4061	18.8988	19.3152	18.7842	19.1023	19.0963	18.3331	17.3271	18.1132	17.8529	18.1535	19.3218	19.1287	19.2592	19.2729	19.3293
Pdk4	21.2529	21.4935	21.4908	19.1593	21.3869	21.3705	21.6466	21.7838	19.2859	21.5224	20.9073	20.4299	21.1627	19.4717	18.8194	20.0835	19.6358	19.5271	19.7926	18.3991	20.9039	20.9652	21.552	22.0535	20.8383	19.8274	19.9739	20.6953	21.2276	19.8812	20.4991	20.5725	21.5415	20.9843	20.0139	19.8267	20.0019	20.534	20.2296	18.6934
Pkn2	16.7711	17.5931	17.5665	16.9017	16.9748	16.6971	17.1991	17.162	17.1834	17.0579	16.9811	16.9809	17.1034	16.8064	16.4462	16.9055	16.5543	16.9244	16.5433	16.7088	16.6425	16.9927	17.4322	17.2802	16.972	16.4164	16.8961	16.741	16.3651	16.7146	16.9296	17.2397	16.8233	17.0752	16.4149	16.4838	16.6163	16.2029	16.2556	16.3882
Pla2g4a	15.1687	16.0445	15.6081	16.5509	16.3141	15.0846	15.2853	15.5064	15.8938	15.8206	15.5182	15.7987	16.1583	16.7307	16.2298	16.8109	16.3598	16.701	16.172	16.6903	15.9899	15.4257	15.8898	16.7093	16.3109	16.5579	16.9814	16.6583	16.6913	16.3408	16.0109	15.5823	15.615	15.4132	15.1092	16.7089	16.3821	16.5106	16.6427	16.6377
Pln	23.7205	24.4176	24.9482	23.5715	24.4254	24.0605	24.4135	24.6174	23.6022	24.5266	24.4798	24.0501	24.1844	22.9303	23.1295	23.3467	23.03	22.7466	23.0347	22.6035	23.8593	24.5763	24.8257	24.2097	24.3079	22.848	23.2793	23.5776	23.0448	23.8898	24.4961	24.5485	24.3234	24.1145	23.1494	23.2386	23.036	22.7974	22.8801	22.3503
Postn	12.8881	13.7141	13.5833	16.3473	12.9602	12.6525	12.3694	13.6366	16.7599	11.1359	13.3641	15.1158	15.6219	18.4674	18.4122	17.6604	16.8006	17.5791	19.0547	18.2208	15.7051	13.5936	13.1586	15.2239	17.0136	17.3479	17.2336	17.4998	17.6923	17.4661	16.3599	13.332	15.0184	14.3626	16.3983	17.7723	18.0937	19.0283	17.9553	17.9306
Psen1	17.9449	18.3907	18.0233	17.7607	18.9204	18.2708	18.3889	18.0195	18.2276	18.2411	18.0656	17.9476	18.4133	17.8103	17.7702	18.4982	18.2633	18.6347	17.9154	17.8016	18.2216	18.2962	18.1756	18.7609	17.8039	18.1008	18.1951	18.3926	18.3874	18.1022	18.1246	17.8352	18.2195	17.7246	18.0604	17.9802	18.2703	17.7521	18.0388	18.2188
Psmc4	17.5192	18.2889	18.4525	17.9273	17.7943	17.7113	17.7828	18.4907	17.8885	17.6636	18.1655	17.5869	18.0105	17.5053	17.6881	17.583	17.6658	17.2681	17.4212	17.304	17.5131	17.907	18.4981	18.1474	17.7289	17.3864	17.5031	17.6384	17.3396	17.8596	18.3322	18.1832	18.16	17.9097	18.0035	17.1109	17.502	16.9175	17.7539	17.4476
Ptprf	13.916	13.6023	13.0891	14.6595	13.0073	13.7676	13.4898	13.7968	14.0536	13.7235	13.2245	13.561	13.6807	14.5425	13.7274	14.2868	14.4905	14.4243	14.3024	14.4489	13.3958	13.4808	13.2088	13.3805	13.8194	14.7678	14.0227	14.155	14.3462	14.4633	14.0112	13.4287	12.8722	13.4072	14.0417	14.8393	14.6073	13.8728	14.1609	14.4862
Rcan1	20.9779	21.5148	21.3827	21.3682	20.8893	21.7309	21.4463	21.9342	21.5322	21.173	20.9851	21.6738	21.9895	21.4004	21.5457	21.0385	21.5326	21.7803	22.0128	20.876	21.6996	22.6795	21.5492	21.9994	21.9054	21.9294	21.8323	22.3289	22.0005	21.8451	22.2272	21.5429	21.6815	21.7926	21.4713	22.124	21.7636	22.01	22.2337	21.3773
Rgs19	14.8776	15.9113	15.694	15.928	15.9157	15.5346	15.3656	15.8802	15.7954	15.722	15.6011	15.6107	15.8129	16.0108	15.786	16.4709	15.9883	16.3933	16.2608	16.3388	16.0087	15.9191	15.2717	15.4921	15.727	16.7499	16.7137	16.4143	16.4263	16.299	15.8451	15.1919	15.539	15.829	16.0262	17.032	16.4054	16.8155	16.4792	16.392
Ripk1	15.517	15.804	15.571	15.8875	15.2748	15.4107	15.5591	16.1283	15.8739	15.6362	15.0752	15.5725	15.7722	15.9387	15.7351	15.8817	15.9687	15.8207	16.2404	15.9287	15.8547	15.8456	15.5773	15.7038	15.4563	16.1799	16.2604	16.1346	16.0553	15.9836	15.8111	15.2989	15.5876	15.634	15.9261	15.9486	16.0517	15.8301	16.6377	16.2657
Rps6kb1	17.356	17.7537	17.597	17.6243	18.1032	17.7975	17.6488	17.7378	17.7838	18.168	17.9995	17.7005	17.9197	17.1793	17.4953	18.0512	18.0261	17.8601	17.5108	17.3978	17.738	17.8093	18.0668	17.9571	17.6297	17.4007	17.6813	17.7219	17.8468	17.5806	17.7123	17.8684	18.061	17.7141	17.8896	17.3764	17.7836	17.3928	17.333	17.7594
S1pr1	19.1808	19.5879	19.0396	18.6667	19.191	19.5935	19.5182	19.5833	18.7713	19.6576	19.0022	18.6551	19.0063	18.5667	19.1798	18.9701	18.806	18.7676	19.4489	18.6338	18.5524	19.2042	19.0649	19.3336	19.2116	18.9939	18.7085	19.2987	19.3211	19.0848	19.2014	19.3986	19.3372	19.0269	19.6419	18.9865	19.7716	19.3372	19.1452	18.9369
Serpina1	7.8383	8.4849	8.728	5.5823	10.0066	-0.1784	8.7647	9.8577	10.2796	0.3896	-0.0189	-0.2773	0.3365	9.9884	-0.6494	9.6232	9.3224	9.6791	9.5281	6.1045	10.1527	0.0134	-1.0121	0.4819	8.622	11.9281	10.8691	9.9573	8.6306	7.1215	-0.532	8.6665	11.3931	-0.9115	13.0496	10.1672	9.8988	2.9347	0.3571	10.0155
Serpine1	17.3298	17.9139	17.9104	19.2417	18.2483	17.7764	17.647	18.3471	18.681	18.3649	18.5146	18.2543	18.6865	18.8567	18.8356	19.7701	19.2331	19.513	19.3357	19.1531	18.7537	18.1791	17.6454	18.2456	19.6048	19.1735	18.2678	18.5112	18.9633	19.5331	18.7058	17.6363	18.5322	17.9964	19.1284	18.7817	18.7556	19.0541	19.4215	19.7247
Snca	11.6815	12.0088	13.1207	13.1802	12.3741	11.9008	12.7102	13.3803	11.4756	12.1451	12.1244	11.6109	13.0011	12.0072	12.8654	11.3029	11.0888	11.9915	12.1945	12.8796	12.7763	11.5374	12.3515	11.8786	12.5194	13.1898	12.1424	11.6949	11.5215	12.8475	11.9979	12.09	11.1099	12.3965	12.0019	11.6137	12.601	11.5752	12.3173	11.47
Sqstm1	20.0271	20.4067	20.5311	20.6674	20.5453	20.2981	20.2639	20.8041	20.4181	20.5857	20.3815	20.4638	20.7295	20.2081	20.214	20.3704	20.3882	20.5042	20.5128	20.2244	20.1789	20.678	20.4748	20.3858	20.411	20.0603	20.523	20.1894	19.8472	20.3296	20.591	20.2393	20.3331	20.051	20.1502	19.9195	19.9395	19.4863	19.7918	20.1329
Tac2	16.3324	15.8916	14.634	9.6366	16.1873	14.4462	18.6792	17.6957	16.0199	16.4526	0.0078	8.9907	-0.139	11.0657	10.6383	17.9812	13.0367	13.1626	13.9279	13.0308	8.0241	-0.0055	0.418	9.706	12.6536	10.5912	9.1668	11.3584	10.9149	15.9435	0.2197	8.607	8.8034	0.3764	-0.2328	9.0595	8.9909	7.9908	9.7319	11.9931
Tgm2	19.1275	19.229	20.0012	19.9111	18.94	19.3814	18.9937	20.3327	20.0624	19.0533	19.4672	19.4634	20.165	19.9132	20.6345	18.4241	19.698	20.4838	20.1056	20.2146	20.0992	19.9142	19.1016	20.0236	20.4075	20.6055	20.4225	19.5988	20.4771	20.6348	20.3922	19.2448	20.0701	20.0163	20.4446	20.4996	19.8348	20.2989	20.5792	20.6229
Timp1	15.7066	16.3003	15.4606	17.5655	15.9511	15.5877	15.5239	15.7638	17.2597	15.476	15.6829	16.9514	16.5704	18.0112	17.5507	18.6478	17.9234	18.7007	18.2462	18.1502	16.4018	16.0851	15.4761	16.432	16.5019	18.1455	17.979	17.7709	18.2865	17.5366	16.619	15.2876	15.6722	15.8461	16.669	17.8888	17.9949	18.1311	17.9419	18.408
Timp2	19.8745	20.3183	19.8308	20.8758	20.2842	20.0172	20.1771	20.3109	20.9249	20.1856	20.3131	20.4428	20.5584	21.3548	20.8701	21.6467	21.3124	21.8121	21.2034	21.6543	20.4289	20.0034	20.0194	20.4659	20.5962	21.6871	21.6587	21.439	21.7634	21.2517	20.7907	20.0366	20.6757	20.1798	20.6777	21.8038	21.737	22.1843	21.525	21.7858
Tm9sf1	17.1785	17.72	17.5427	17.4114	17.3234	17.3261	17.3877	17.9346	17.9006	17.5965	17.6576	17.3763	17.7053	17.5782	17.4581	17.683	17.411	17.6108	17.5414	17.8697	17.2918	17.412	17.705	17.7294	17.3821	17.3686	17.8188	17.5815	17.8566	17.4805	17.7426	17.3832	17.6852	17.3359	17.2904	17.5234	17.3891	17.3585	17.3285	17.7093
Tnfsf10	18.1292	18.012	18.5476	17.8343	18.2589	17.9979	18.2985	18.408	18.156	18.2445	18.4205	17.7323	18.054	17.7635	18.0749	18.1233	17.4326	17.3599	17.8278	17.893	17.5611	18.0366	18.7664	18.2479	17.3495	17.2122	17.9841	17.856	17.6074	17.221	18.4819	18.0136	17.8145	17.6452	17.7835	17.2039	17.1136	16.9215	16.8068	17.4379
Tnnt2	25.6744	25.9524	26.0486	25.0654	25.7359	25.8908	25.951	26.3115	25.2759	25.8807	25.8622	25.5325	25.9039	24.7457	25.3481	25.366	25.255	25.1606	25.522	24.5804	25.6488	26.0047	26.2235	26.1201	25.8751	25.0011	25.2377	25.8032	25.5564	25.8251	26.092	26.1365	26.3924	25.8252	25.8088	25.5843	25.562	25.9892	25.5284	25.1442
Tuba1a	18.7929	19.0408	19.7704	19.7984	19.119	18.953	18.8003	19.4003	19.4745	19.1175	18.8763	19.437	19.7145	19.4959	19.2695	19.608	19.3871	20.1187	19.2436	19.8421	19.1148	19.2815	19.5894	19.2747	19.7639	19.1419	19.3855	19.1959	19.4319	19.6433	19.4172	19.3351	19.2478	19.0201	19.4935	19.5607	19.579	19.5659	18.9362	19.7602
Ace2	14.1215	14.1577	13.9147	14.7976	13.9194	13.9777	14.8441	14.7627	13.1245	13.5366	13.915	14.1085	14.191	14.0464	13.497	14.1504	14.6097	15.2002	14.4651	13.8	14.9455	14.696	13.3265	13.9684	15.1114	15.2404	14.763	14.6279	15.6533	14.4163	14.376	13.5935	15.1502	14.1927	15.5351	15.2197	15.1568	15.0625	14.7571	15.8884

## Sheet: Differential regul
Gene expression changes in the infarct area
gene	gene description	pathway	lixisenatide vs placebo		sham vs placebo		ramipril vs placebo
			x-fold	p-value	x-fold	p-value	x-fold	p-value
Fadd	Fas (TNFRSF6)-associated via death domain	apoptosis	1.4728	0.0002	1.2204	0.0356	1.4438	0.0003
Nfib	nuclear factor I/B	inflammation	1.4007	0.0031	-1.0195	0.8557	1.2272	0.0612
Nexn	nexilin (F actin binding protein)	remodeling	1.6974	0.005	1.2188	0.2679	1.609	0.0107
Ctsa	Cathepsin A	remodeling	-1.2632	0.0131	-1.1154	0.2283	-1.1144	0.2321
Tnnt2	cardiac troponin (troponin T)	remodeling	1.4869	0.0138	1.1621	0.3309	1.4101	0.0309
Timp1	tissue metallopeptidase inhibitor 1	remodeling	-1.9116	0.0188	-1.6901	0.0535	-1.7102	0.0486
Atg9a	autophagy related 9A	autophagy	1.3705	0.0232	1.1576	0.2766	1.3829	0.0199
Bdkrb1	bradykinin B1 receptor	inflammation	3.6285	0.0289	1.759	0.3238	2.8883	0.0689
Pla2g4a	Cytoplasmic phospholipase A2, catalytic subunit	remodeling	-1.4552	0.0289	-1.1098	0.5297	-1.0156	0.9256
Ambra1	autophagy/beclin-1 regulator 1	autophagy	1.3063	0.0385	-1.0744	0.5663	1.1977	0.1548
Ckmt2	creatine kinase, mitochondrial 2 (sarcomeric)	remodeling	1.4985	0.0387	1.2386	0.2625	1.5516	0.0256
Dsp	desmoplakin	remodeling	1.1992	0.0482	1.0053	0.9529	1.1062	0.262
Atg7	autophagy related 7	autophagy	-1.3287	0.0485	1.0074	0.9579	-1.2287	0.147
Gene expression changes in the non-infarct area
gene	gene description	pathway	lixisenatide vs placebo		sham vs placebo		ramipril vs placebo
			x-fold	p-value	x-fold	p-value	x-fold	p-value
Ambra1	autophagy/beclin-1 regulator 1	autophagy	1.7884	4.7959e-05	-1.1577	0.2457	1.3817	0.0136
Mrgprf	MAS-related GPR, member F	remodeling	1.8633	0.0001	-1.7598	0.0004	1.4401	0.0156
Nfib	nuclear factor I/B	inflammationn	1.5501	0.0002	1.1131	0.3174	1.2671	0.0319
Sqstm1	sequestosome 1	autophagy	-1.46	0.0003	1.0523	0.5915	-1.1568	0.1313
Lxn	latexin	remodeling	1.9384	0.0012	-1.2944	0.1758	1.2243	0.2857
Tnfsf10	tumor necrosis factor (ligand) superfamily, member 10	inflammation	-1.548	0.0053	1.4078	0.0256	-1.1105	0.4782
Atg7	ATG7 autophagy related 7 homolog	autophagy	-1.5065	0.0058	-1.0518	0.7177	-1.1367	0.362
Dram2	DNA-damage regulated autophagy modulator 2	autophagy	-1.5412	0.0074	1.3977	0.034	1.0948	0.5531
Fas	Fas (TNF receptor superfamily, member 6)	apoptosis	1.4761	0.0129	-1.43	0.0214	1.1009	0.5201
Lamp2	lysosomal-associated membrane protein 2	autophagy	-1.3953	0.0147	-1.0453	0.7337	-1.06	0.6546
Becn1	beclin 1, autophagy related	autophagy	-1.3315	0.016	1.2431	0.0619	-1.0596	0.6102
Mt1a	metallothionein 1E	remodeling	-1.4792	0.0201	1.0881	0.6013	-1.3324	0.0825
Bdkrb1	bradykinin B1 receptor	inflammation	3.9042	0.0215	-1.8939	0.2655	1.2091	0.7384
Dapk1	death-associated protein kinase 1	apoptosis	1.3017	0.0283	-1.3542	0.0126	1.1593	0.207
Casp6	caspase 6, apoptosis-related cysteine peptidase	apoptosis	-1.359	0.0338	1.1197	0.4195	1.0898	0.5383
Ddr1	discoidin domain receptor tyrosine kinase 1	remodeling	-1.2984	0.0347	-1.3226	0.0244	-1.2282	0.092
Casp8	caspase 8, apoptosis-related cysteine peptidase	apoptosis	1.3641	0.0391	-1.1669	0.2929	1.0435	0.7701
Ctsh	cathepsin H	autophagy	1.2388	0.0406	-1.6472	2.1389e-05	1.0711	0.4987
Ace2	angiotensin-I-converting enzyme-2	remodelling	1.7073	0.041	-1.3165	0.282	1.4093	0.1816
Rcan1	regulator of calcineurin 1	remodeling	1.3695	0.047	1.0828	0.6049	1.4531	0.0197
Cd14	LPS receptor	inflammationn	1.6106	0.0486	-2.7934	0.0001	1.2747	0.3041
